# Supplementary material for: HormoneBase, a population-level database of steroid hormone levels across vertebrates
Source: Sci Data. 2018 May 22;5:180097. doi: 10.1038/sdata.2018.97 (PMC5963335; doi:10.1038/sdata.2018.97)
Supplement: Supplementary file 1 [file sdata201897-isa1.zip]

Archive with 3 entries (3 files):
- i_Investigation.txt
- s_study_Vitousek.txt
- a_assay_Vitousek.txt
