# Supplementary material for: HormoneBase, a population-level database of steroid hormone levels across vertebrates
Source: Sci Data. 2018 May 22;5:180097. doi: 10.1038/sdata.2018.97 (PMC5963335; doi:10.1038/sdata.2018.97)
Supplement: Supplementary file 1 [file sdata201897-isa1.zip › i_Investigation.txt]

# Investigation File generated for Scientific Data with Investigation File Authoring Tool version 0.1.0 on 17/04/2018 - This metadata file is CC0
ONTOLOGY SOURCE REFERENCE
Term Source Name	NCBITAXON	UBERON	ERO	OBI	CMO	IAO	NCIT
Term Source File	http://data.bioontology.org/ontologies/NCBITAXON	http://data.bioontology.org/ontologies/UBERON	http://data.bioontology.org/ontologies/ERO	http://data.bioontology.org/ontologies/OBI	http://data.bioontology.org/ontologies/CMO	http://data.bioontology.org/ontologies/IAO	http://data.bioontology.org/ontologies/NCIT
Term Source Version	2016AB	releases/2014-06-15	2013-08-02	2014-08-18	2.41	2015-02-23	17.06d
Term Source Description	National Center for Biotechnology Information (NCBI) Organismal Classification	Uber Anatomy Ontology	Eagle-I Research Resource Ontology	Ontology for Biomedical Investigations	Clinical Measurement Ontology	Information Artifact Ontology	National Cancer Institute Thesaurus
INVESTIGATION
Investigation Identifier
Investigation Title
Investigation Description
Investigation Submission Date
Investigation Public Release Date
INVESTIGATION PUBLICATIONS
Investigation PubMed ID
Investigation Publication DOI
Investigation Publication Author List
Investigation Publication Title
Investigation Publication Status
Investigation Publication Status Term Accession Number
Investigation Publication Status Term Source REF
INVESTIGATION CONTACTS
Investigation Person Last Name
Investigation Person Mid Initials
Investigation Person First Name
Investigation Person Address
Investigation Person Phone
Investigation Person Fax
Investigation Person Email
Investigation Person Affiliation
Investigation Person Roles
Investigation Person Roles Term Accession Number
Investigation Person Roles Term Source REF
STUDY
Study Identifier	10.1038/sdata.2018.97
Study Title	HormoneBase, a population-level database of steroid hormone levels across vertebrates
Study Submission Date	07/12/2017
Study Public Release Date	22/05/2018
Study Description	http://www.nature.com/articles/sdata201897#abstract
Study File Name	s_study_Vitousek.txt
Comment[Subject Keywords]	//;//;/;/;//
Comment[Manuscript Licence]	CC BY-4.0
Comment[Experimental Metadata Licence]	CC0
Comment[Supplementary Information File Name]	
Comment[Supplementary Information File Type]	x-zip-compressed
Comment[Supplementary Information File URL]	http://www.nature.com/articles/sdata201897#supplementary-information
Comment[Data Repository]	figshare
Comment[Data Record Accession]	doi:10.6084/m9.figshare.5649727
Comment[Data Record URI]	https://doi.org/10.6084/m9.figshare.5649727
STUDY DESIGN DESCRIPTORS
Study Design Type	data integration objective	species comparison design
Study Design Type Term Accession Number	ERO:0100092	OBI:0001310
Study Design Type Term Source REF	ERO	OBI
STUDY PUBLICATIONS
Study PubMed ID
Study Publication DOI
Study Publication Author List
Study Publication Title
Study Publication Status
Study Publication Status Term Accession Number
Study Publication Status Term Source REF
STUDY FACTORS
Study Factor Name
Study Factor Type
Study Factor Type Term Accession Number
Study Factor Type Term Source REF
STUDY ASSAYS
Study Assay Measurement Type	blood steroid hormone level
Study Assay Measurement Type Term Accession Number	CMO:0001004
Study Assay Measurement Type Term Source REF	CMO
Study Assay Technology Type	data item extraction from journal article
Study Assay Technology Type Term Accession Number	IAO:0000443
Study Assay Technology Type Term Source REF	IAO
Study Assay Technology Platform	""
Study Assay File Name	a_assay_Vitousek.txt
STUDY PROTOCOLS
Study Protocol Name	Data Sources	Data extraction from sources	Data integration
Study Protocol Type	Data Source	data item extraction from journal article	data integration objective
Study Protocol Type Term Accession Number	NCIT:C16493	IAO:0000443	ERO:0100092
Study Protocol Type Term Source REF	NCIT	OBI	ERO
Study Protocol Description			
Study Protocol URI	""	""	""
Study Protocol Version			
Study Protocol Parameters Name	""	""	""
Study Protocol Parameters Name Term Accession Number	""	""	""
Study Protocol Parameters Name Term Source REF	""	""	""
Study Protocol Components Name	""	""	""
Study Protocol Components Type	""	""	""
Study Protocol Components Type Term Accession Number	""	""	""
Study Protocol Components Type Term Source REF	""	""	""
STUDY CONTACTS
Study Person Last Name	Vitousek	Johnson	Donald	Francis	Fuxjager	Goymann	Hau	Husak	Kircher	Knapp	Martin	Miller	Schoenle	Uehling	Williams
Study Person First Name	Maren N.	Michele A.	Jeremy W.	Clinton D.	Matthew J.	Wolfgang	Michaela	Jerry F.	Bonnie K.	Rosemary	Lynn B.	Eliot T.	Laura A.	Jennifer J.	Tony D.
Study Person Mid Initials															
Study Person Email	mnv6@cornell.edu	michele.johnson@trinity.edu	""	""	""	""	""	""	""	""	""	""	""	""	""
Study Person Phone															
Study Person Fax															
Study Person Address															
Study Person Affiliation	Department of Ecology and Evolutionary Biology, Cornell University, Ithaca, NY 14853, USA	Department of Biology, Trinity University, San Antonio, TX 78212, USA	Coates Library, Trinity University, San Antonio, TX 78212, USA	Biological Sciences Department, California Polytechnic State University, San Luis Obispo, CA 93407, USA	Department of Biology, Wake Forest University, Winston-Salem, NC 27109, USA	Max Planck Institute for Ornithology, Seewiesen 82319, Germany	Max Planck Institute for Ornithology, Seewiesen 82319, Germany	Department of Biology, University of St. Thomas, St. Paul, MN 55105, USA	Department of Biology, University of Florida, Gainesville, FL 32608, USA	Department of Biology, University of Oklahoma, Norman, OK 73019, USA	Department of Global Health, University of South Florida, Tampa, FL 33620, USA	Cornell Lab of Ornithology, Ithaca, NY 14850, USA	Department of Global Health, University of South Florida, Tampa, FL 33620, USA	Department of Ecology and Evolutionary Biology, Cornell University, Ithaca, NY 14853, USA	Department of Biological Sciences, Simon Fraser University, Burnaby, BC V5A 1S6, Canada
Study Person Roles															
Study Person Roles Term Accession Number															
Study Person Roles Term Source REF															
Comment[Study Person ORCID]	0000-0003-2855-0832						0000-0002-3836-4083			0000-0001-6923-8410	0000-0002-5887-4937		0000-0002-9591-1194		
Comment[Funder]															
Comment[FundRef ID]															
Comment[Funder Term Source REF]															
Comment[Grant Identifier]															
