# Supplementary material for: HormoneBase, a population-level database of steroid hormone levels across vertebrates
Source: Sci Data. 2018 May 22;5:180097. doi: 10.1038/sdata.2018.97 (PMC5963335; doi:10.1038/sdata.2018.97)
Supplement: Supplementary file 1 [file sdata201897-isa1.zip › s_study_Vitousek.txt]

Source Name	Characteristics[organism]	Term Source REF	Term Accession Number	Characteristics[organism part]	Term Source REF	Term Accession Number	Protocol REF	Sample Name	Material Type	Term Source REF	Term Accession Number
Endocrine data from publications and unpublished datasets	Vertebrata	NCBITAXON	NCBITaxon:7742	blood plasma	UBERON	UBERON:0001969	Data Sources	literature	publication	IAO	IAO:0000311
Endocrine data from publications and unpublished datasets	Vertebrata	NCBITAXON	NCBITaxon:7742	blood plasma	UBERON	UBERON:0001969	Data Sources	unpublished data	data set	IAO	IAO:0000100
