# Supplementary material for: HormoneBase, a population-level database of steroid hormone levels across vertebrates
Source: Sci Data. 2018 May 22;5:180097. doi: 10.1038/sdata.2018.97 (PMC5963335; doi:10.1038/sdata.2018.97)
Supplement: Supplementary file 1 [file sdata201897-isa1.zip › a_assay_Vitousek.txt]

Sample Name	Protocol REF	Assay Name	Raw Data File	Comment[Data Repository]	Comment[Data Record Accession]	Comment[Data Record URI]	Protocol REF	Derived Data File	Comment[Data Repository]	Comment[Data Record Accession]	Comment[Data Record URI]
literature	Data extraction from sources	literature_Hormonal Data	HormoneBase_references_v1.csv	figshare	doi:10.6084/m9.figshare.5649727	https://doi.org/10.6084/m9.figshare.5649727	Data integration	HormoneBase_v1.csv	figshare	doi:10.6084/m9.figshare.5649727	https://doi.org/10.6084/m9.figshare.5649727
literature	Data extraction from sources	literature_Sample Collection and Assay Method Data	HormoneBase_references_v1.csv	figshare	doi:10.6084/m9.figshare.5649727	https://doi.org/10.6084/m9.figshare.5649727	Data integration	HormoneBase_v1.csv	figshare	doi:10.6084/m9.figshare.5649727	https://doi.org/10.6084/m9.figshare.5649727
literature	Data extraction from sources	literature_Taxonomic and Geographical Data	HormoneBase_references_v1.csv	figshare	doi:10.6084/m9.figshare.5649727	https://doi.org/10.6084/m9.figshare.5649727	Data integration	HormoneBase_v1.csv	figshare	doi:10.6084/m9.figshare.5649727	https://doi.org/10.6084/m9.figshare.5649727
literature	Data extraction from sources	literature_Temporal and Life History Data	HormoneBase_references_v1.csv	figshare	doi:10.6084/m9.figshare.5649727	https://doi.org/10.6084/m9.figshare.5649727	Data integration	HormoneBase_v1.csv	figshare	doi:10.6084/m9.figshare.5649727	https://doi.org/10.6084/m9.figshare.5649727
unpublished data	Data extraction from sources	unpublished data_Hormonal Data	HormoneBase_references_v1.csv	figshare	doi:10.6084/m9.figshare.5649727	https://doi.org/10.6084/m9.figshare.5649727	Data integration	HormoneBase_v1.csv	figshare	doi:10.6084/m9.figshare.5649727	https://doi.org/10.6084/m9.figshare.5649727
unpublished data	Data extraction from sources	unpublished data_Sample Collection and Assay Method Data	HormoneBase_references_v1.csv	figshare	doi:10.6084/m9.figshare.5649727	https://doi.org/10.6084/m9.figshare.5649727	Data integration	HormoneBase_v1.csv	figshare	doi:10.6084/m9.figshare.5649727	https://doi.org/10.6084/m9.figshare.5649727
unpublished data	Data extraction from sources	unpublished data_Taxonomic and Geographical Data	HormoneBase_references_v1.csv	figshare	doi:10.6084/m9.figshare.5649727	https://doi.org/10.6084/m9.figshare.5649727	Data integration	HormoneBase_v1.csv	figshare	doi:10.6084/m9.figshare.5649727	https://doi.org/10.6084/m9.figshare.5649727
unpublished data	Data extraction from sources	unpublished data_Temporal and Life History Data	HormoneBase_references_v1.csv	figshare	doi:10.6084/m9.figshare.5649727	https://doi.org/10.6084/m9.figshare.5649727	Data integration	HormoneBase_v1.csv	figshare	doi:10.6084/m9.figshare.5649727	https://doi.org/10.6084/m9.figshare.5649727
